# Supplementary material for: Cancer Detection and Surveillance Pathways with Abbreviated MRI in the Prostate, Pancreas, and Liver: A Risk-Stratified Narrative Review
Source: Curr Oncol. 2026 May 24;33(6):306. doi: 10.3390/curroncol33060306 (PMC13298129; doi:10.3390/curroncol33060306)
Supplement: Supplementary file 1 [file curroncol-33-00306-s001.zip]

Archive with 1 entries (1 files):
- curroncol-4248061-supplementary.pdf
